# Supplementary material for: Effects of Exercise and Physical Activity Levels on Vaccination Efficacy: A Systematic Review and Meta-Analysis
Source: Vaccines (Basel). 2022 May 12;10(5):769. doi: 10.3390/vaccines10050769 (PMC9146578; doi:10.3390/vaccines10050769)
Supplement: Supplementary file 1 [file vaccines-10-00769-s001.zip]

Archive with 1 entries (1 files):
- vaccines-1678135-supplementary.pdf
